# Supplementary material for: Ancient Mitogenomes Reveal the Domestication and Distribution of Cattle During the Longshan Culture Period in North China
Source: Front Genet. 2021 Nov 23;12:759827. doi: 10.3389/fgene.2021.759827 (PMC8650136; doi:10.3389/fgene.2021.759827)
Supplement: Supplementary file 1 [file DataSheet2.zip]

Archive with 6 entries (6 files):
- Figure 1.JPEG
- Figure 2.JPEG
- Figure 3.JPEG
- Figure 4.JPEG
- Figure 5.JPEG
- Figure 6.JPEG
