# Supplementary material for: Ancient Mitogenomes Reveal the Domestication and Distribution of Cattle During the Longshan Culture Period in North China
Source: Front Genet. 2021 Nov 23;12:759827. doi: 10.3389/fgene.2021.759827 (PMC8650136; doi:10.3389/fgene.2021.759827)
Supplement: Supplementary file 2 [file DataSheet1.xlsx]

## Sheet: Table S1
Table S1 Detailed information of archaeological remains
Location	Lab code	Archaeological code	Skeletal element	Age (YBP)
Taosi site, Shanxi, China	TS1C	02JXT Ih T5126 H39③	Bone	4,350-3,850
	TS2C	02JXT Ih T5126 HG8(3-3)	Bone	4,350-3,850
	TS3C	02JXT Ih T5126 HG8③-2	Bone	4,350-3,850
	TS4C	02JXT Ih T5126 HG8③-1	Bone	4,350-3,850
Guchengzhai site, Henan, China	GCZ1C	99: XGIVT103⑤A	Bone	4,150-3,100
	GCZ2C	98: XGIVT81⑥	Bone	4,150-3,100
	GCZ3C	98: XGIVT81⑤	Bone	4,150-3,100
	GCZ4C	97: XGIIIV T1⑩D1	Bone	4,150-3,100
YBP: years before present

## Sheet: Table S2
Table S2. Information on Mitogeomes of dataset A
Species	ID	Accession
Bos taurus	TS1C	This study
Bos taurus	TS2C	This study
Bos taurus	GCZ4C	This study
Bos taurus	Bos taurus T3	V00654.1
Bos taurus	Bos taurus T4	NC_006853.1
Bos taurus	Bos taurus T5b	EU177865.1
Bos taurus	Bos taurus T7	EU177840.1
Bos taurus	Bos taurus T6	AY676870.1
Bos taurus	Bos taurus T3a	DQ124418.1
Bos taurus	Bos taurus T4	DQ124412.1
Bos taurus	Bos taurus T3n	DQ124379.1
Bos taurus	Bos taurus T4	DQ124372.1
Bos taurus	Bos taurus T2a	DQ124396.1
Bos taurus	Bos taurus T5a	EU177863.1
Bos taurus	Bos taurus T2c	EU177861.1
Bos taurus	Bos taurus T2d	EU177851.1
Bos taurus	Bos taurus T2b	EU177856.1
Bos primigenius	Bos primigenius P1	GU985279.1
Bos primigenius	Bos primigenius P	JQ437479.1
Bos taurus	Bos taurus P2	DQ124389.1
Bos taurus	Bos taurus R1	HQ184040.1
Bos taurus	Bos taurus R2	FJ971087.1
Bos taurus	Bos taurus I2	EU177870.1
Bos taurus	Bos taurus I1	EU177868.1
Bos indicus	Bos indicus	AY126697.1
Bos indicus	Bos indicus	NC_005971.1
Bos primigeniu	Bos primigeniu	NC_013996.1
Bos javanicus	Bos javanicus	JN632605.1
Bison schoetensacki	Bison schoetensacki	NC_033873.1
Bison bonasus	Bison bonasus	NC_014044.1
Bos frontalis	Bos frontalis	NC_036020.1
Bos gaurus	Bos gaurus	NC_024818.1
Bos grunniens	Bos grunniens	NC_006380.3
Bos mutus	Bos mutus	NC_025563.1
Bison bison	Bison bison	NC_012346.1
Bison priscus	Bison priscus	NC_027233.1
Bubalus depressicornis	Bubalus depressicornis	NC_020615.1
Bubalus bubalis	Bubalus bubalis	NC_049568.1
Bubalus carabanensis	Bubalus carabanensis	NC_006295.1

## Sheet: Table S3
Table S3. Information on Mitogeomes of dataset B
Number	Accession	Species	haplogroup	breed	Location	region
1	This study	Bos taurus	TS2C	Ancient	Ancient China	Ancient
2	This study	Bos taurus	TS1C	Ancient	Ancient China	Ancient
3	This study	Bos taurus	GCZ4C	Ancient	Ancient China	Ancient
4	V00654.1	Bos taurus	T3	Reference	Ancient China	reference
5	MF925711.1	Bos taurus	T4	Sanhe cattle	China	North China
6	MN200937.1	Bos taurus	T4	Yunling	China	South China
7	MN200848.1	Bos taurus	T4	Yunling	China	South China
8	MN200842.1	Bos taurus	T4	Yunling	China	South China
9	MN714183.1	Bos taurus	T3	Longlin	China	South China
10	MN714182.1	Bos taurus	T4	Longlin	China	South China
11	AY676869.1	Bos taurus	T3	Angus	Scotland	Europe
12	AY676868.1	Bos taurus	T3	Angus	Scotland	Europe
13	MN200899.1	Bos taurus	T1	Yunling	China	South China
14	MN200781.1	Bos taurus	T1	Yunling	China	South China
15	MN200895.1	Bos taurus	T1	Yunling	China	South China
16	EU177842.1	Bos taurus	T1	Cinisara	Italy	Europe
17	JN817351.1	Bos taurus	T1	Marchigiana	Italy	Europe
18	JN817350.1	Bos taurus	T1	Chianina	Italy	Europe
19	JN817320.1	Bos taurus	T1	Cinisara	Italy	Europe
20	JN817298.1	Bos indicus	T1	Abigar	Ethiopia	Africa
21	JN817299.1	Bos indicus	T1	Boran	Ethiopia	Africa
22	MN200884.1	Bos taurus	T1	Yunling	China	South China
23	JN817327.1	Bos taurus	T3	Menofi	Egypt	Africa
24	MN714195.1	Bos taurus	T3	Nandan	China	South China
25	MN714194.1	Bos taurus	T3	Nandan	China	South China
26	EU177833.1	Bos taurus	T3	Betizuak	Spain	Europe
27	GU947019.1	Bos taurus	T3	Angus mix	USA	America
28	KT184454.1	Bos taurus	T3	Menofi	Egypt	Africa
29	KY766257.1	Bos taurus	T3	Holstein	China	North China
30	MN200830.1	Bos taurus	T3	Brahman	USA	America
31	KC153977.1	Bos taurus	T3	White Park Cattle	British Isles	Europe
32	JN817329.1	Bos taurus	T1	Menofi	Egypt	Africa
33	JN817334.1	Bos taurus	T1	Marchigiana	Italy	Europe
34	MN200928.1	Bos taurus	T1	Yunling	China	South China
35	MN200828.1	Bos taurus	T1	Brahman	USA	America
36	JN817346.1	Bos taurus	T1	Romagnola	Italy	Europe
37	JN817311.1	Bos taurus	T1	Pampa Chaqueño Creole	Paraguay	America
38	JN817310.1	Bos taurus	T1	Pampa Chaqueño Creole	Paraguay	America
39	JN817309.1	Bos taurus	T1	Pampa Chaqueño Creole	Paraguay	America
40	JN817301.1	Bos taurus	T1	Alentejana	Portugal	Europe
41	JN817300.1	Bos taurus	T1	Alentejana	Portugal	Europe
42	JN817322.1	Bos taurus	T1	Domiaty	Egypt	Africa
43	JN817307.1	Bos taurus	T1	CBC16	Creole	America
44	EU177820.1	Bos taurus	T3	Chianina	Italy	Europe
45	AY676872.1	Bos taurus	T3	Angus	Scotland	Europe
46	AY676862.1	Bos taurus	T3	Angus	Scotland	Europe
47	KT184453.1	Bos taurus	T3	Menofi	Egypt	Africa
48	JN817348.1	Bos taurus	T1	Sheko	Ethiopia	Africa
49	AF492351.1	Bos taurus	T3	Fleckvieh	Austria	Europe
50	AY676863.1	Bos taurus	T3	Angus	Scotland	Europe
51	MN200903.1	Bos taurus	T3	Yunling	China	South China
52	MN200883.1	Bos taurus	T3	Yunling	China	South China
53	MN714184.1	Bos taurus	T3	Nandan	China	South China
54	MN714177.1	Bos taurus	T3	Longlin	China	South China
55	MN200885.1	Bos taurus	T3	Yunling	China	South China
56	MN200882.1	Bos taurus	T3	Yunling	China	South China
57	MN200826.1	Bos taurus	T3	Brahman	USA	America
58	EU177832.1	Bos taurus	T3	Pettiazza	Italy	Europe
59	MN200869.1	Bos taurus	T3	Yunling	China	South China
60	MN200858.1	Bos taurus	T3	Yunling	China	South China
61	MN200800.1	Bos taurus	T3	Yunling	China	South China
62	MN200788.1	Bos taurus	T3	Yunling	China	South China
63	MN714193.1	Bos taurus	T3	Nandan	China	South China
64	EU177831.1	Bos taurus	T3	Modicana	Italy	Europe
65	EU177830.1	Bos taurus	T3	Podolica	Italy	Europe
66	EU177837.1	Bos taurus	T3	Iraqi	Iraq	West Asia
67	EU177836.1	Bos taurus	T3	Iraqi	Iraq	West Asia
68	KT343749.1	Bos taurus	T3	Maltese Cattle	Malta	Europe
69	AY676855.1	Bos taurus	T3	Simmental	Switzerland	Europe
70	MN200934.1	Bos taurus	T3	Yunling	China	South China
71	MN200927.1	Bos taurus	T3	Yunling	China	South China
72	MN200917.1	Bos taurus	T3	Yunling	China	South China
73	MN200915.1	Bos taurus	T3	Yunling	China	South China
74	MN200880.1	Bos taurus	T3	Yunling	China	South China
75	MN200873.1	Bos taurus	T3	Yunling	China	South China
76	MN200864.1	Bos taurus	T3	Yunling	China	South China
77	MN200859.1	Bos taurus	T3	Yunling	China	South China
78	MN200852.1	Bos taurus	T3	Yunling	China	South China
79	MN200847.1	Bos taurus	T3	Yunling	China	South China
80	MN200782.1	Bos taurus	T3	Yunling	China	South China
81	MN200888.1	Bos taurus	T3	Yunling	China	South China
82	MN200831.1	Bos taurus	T3	Brahman	USA	America
83	EU177825.1	Bos taurus	T3	Chianina	Italy	Europe
84	EU177821.1	Bos taurus	T3	Friesian	Italy	Europe
85	KT343748.1	Bos taurus	T3	Maltese Cattle	Malta	Europe
86	KJ709684.1	Bos taurus	T3	Red Mountain Cattle	Central Europe (Germany,Poland, Slovakia and Czech Republic).	Europe
87	KC153972.1	Bos taurus	T3	White Park Cattle	British Isles	Europe
88	KY766258.1	Bos taurus	T3	Holstein	China	North China
89	KC153976.1	Bos taurus	T3	White Park Cattle	British Isles	Europe
90	EU177839.1	Bos taurus	T3	Iranian	Iran	West Asia
91	MN714190.1	Bos taurus	T3	Nandan	China	South China
92	JN817321.1	Bos taurus	T1	Domiaty	Egypt	Africa
93	JN817330.1	Bos indicus	T1	Horro	Ethiopia	Africa
94	JN817304.1	Bos indicus	T1	Arsi	Ethiopia	Africa
95	EU177840.1	Bos taurus	T7	Cabannina	Italy	Europe
96	MN200914.1	Bos taurus	T3	Yunling	China	South China
97	MN200851.1	Bos taurus	T3	Yunling	China	South China
98	KC153974.1	Bos taurus	T3	White Park Cattle	British Isles	Europe
99	KU891849.1	Bos taurus	T3	Holstein	China	North China
100	JN817328.1	Bos taurus	T1	Menofi	Egypt	Africa
101	MN200919.1	Bos taurus	T3	Yunling	China	South China
102	EU177828.1	Bos taurus	T3	Chianina	Italy	Europe
103	AY676870.1	Bos taurus	T6	Angus	Scotland	Europe
104	MN200896.1	Bos taurus	T6	Yunling	China	South China
105	MN200846.1	Bos taurus	T6	Yunling	China	South China
106	AY676867.1	Bos taurus	T6	Angus	Scotland	Europe
107	JQ967333.1	Bos taurus	T3	Italian Red Pied	Italy	Europe
108	MN200876.1	Bos taurus	T4	Yunling	China	South China
109	MN200795.1	Bos taurus	T4	Yunling	China	South China
110	MF663794.1	Bos taurus	T3	Qaidam	China	North China
111	MN200936.1	Bos taurus	T3	Yunling	China	South China
112	MN200843.1	Bos taurus	T3	Yunling	China	South China
113	MN200793.1	Bos taurus	T3	Yunling	China	South China
114	EU177835.1	Bos taurus	T3	Iraqi	Iraq	West Asia
115	DQ124384.1	Bos taurus	T3	Korean cattle	Korea	East Asia
116	DQ124379.1	Bos taurus	T3	Korean cattle	Korea	East Asia
117	DQ124373.1	Bos taurus	T3	Korean cattle	Korea	East Asia
118	DQ124406.1	Bos taurus	T3	Holstein-Friesian	Korea	East Asia
119	DQ124371.1	Bos taurus	T3	Korean cattle	Korea	East Asia
120	DQ124397.1	Bos taurus	T3	Beef cattle	Korea	East Asia
121	DQ124391.1	Bos taurus	T3	Beef cattle	Korea	East Asia
122	DQ124378.1	Bos taurus	T3	Korean cattle	Korea	East Asia
123	DQ124411.1	Bos taurus	T3	Holstein-Friesian	Korea	East Asia
124	DQ124408.1	Bos taurus	T3	Holstein-Friesian	Korea	East Asia
125	AY676859.1	Bos taurus	T3	Angus	Scotland	Europe
126	MN200836.1	Bos taurus	T3	Brahman	USA	America
127	MN200829.1	Bos taurus	T3	Brahman	USA	America
128	MN200827.1	Bos taurus	T3	Brahman	USA	America
129	MN200819.1	Bos taurus	T3	Brahman	USA	America
130	MN200818.1	Bos taurus	T3	Brahman	USA	America
131	HM045018.1	Bos taurus	T3	Heck cattle	Germany	Europe
132	MN200789.1	Bos taurus	T3	Yunling	China	South China
133	KJ709681.1	Bos taurus	T3	Red Mountain Cattle	Central Europe (Germany,Poland, Slovakia and Czech Republic).	Europe
134	DQ124416.1	Bos taurus	T3	Holstein-Friesian	Korea	East Asia
135	JN817324.1	Bos taurus	T1	Domiaty	Egypt	Africa
136	JN817319.1	Bos taurus	T1	Cinisara	Italy	Europe
137	JN817306.1	Bos taurus	T1	Calvana	Italy	Europe
138	EU177841.1	Bos taurus	T1	Chianina	Italy	Europe
139	GQ129208.1	Bos taurus	T3	Ukrainian grey	Ukraine	Europe
140	EU177819.1	Bos taurus	T4	Chianina	Italy	Europe
141	DQ124418.1	Bos taurus	T3	Holstein-Friesian	Korea	East Asia
142	DQ124412.1	Bos taurus	T4	Holstein-Friesian	Korea	East Asia
143	DQ124392.1	Bos taurus	T4	Beef cattle	Korea	East Asia
144	DQ124417.1	Bos taurus	T3	Holstein-Friesian	Korea	East Asia
145	DQ124401.1	Bos taurus	T4	Beef cattle	Korea	East Asia
146	DQ124400.1	Bos taurus	T4	Beef cattle	Korea	East Asia
147	DQ124375.1	Bos taurus	T4	Korean cattle	Korea	East Asia
148	DQ124377.1	Bos taurus	T4	Korean cattle	Korea	East Asia
149	DQ124386.1	Bos taurus	T3	Korean cattle	Korea	East Asia
150	AY676871.1	Bos taurus	T3	Angus	Scotland	Europe
151	DQ124409.1	Bos taurus	T3	Holstein-Friesian	Korea	East Asia
152	DQ124414.1	Bos taurus	T3	Holstein-Friesian	Korea	East Asia
153	MN200910.1	Bos taurus	T1	Yunling	China	South China
154	MN200897.1	Bos taurus	T1	Yunling	China	South China
155	MN200832.1	Bos taurus	T1	Brahman	USA	America
156	MN200786.1	Bos taurus	T1	Brahman	USA	America
157	MN200817.1	Bos taurus	T1	Brahman	USA	America
158	MN200810.1	Bos taurus	T1	Brahman	USA	America
159	MN200804.1	Bos taurus	T1	Yunling	China	South China
160	MN200857.1	Bos taurus	T1	Yunling	China	South China
161	MN200867.1	Bos taurus	T1	Yunling	China	South China
162	MN200816.1	Bos taurus	T1	Yunling	China	South China
163	MN200796.1	Bos taurus	T1	Yunling	China	South China
164	MN200813.1	Bos taurus	T1	Brahman	USA	America
165	MN200833.1	Bos taurus	T1	Brahman	USA	America
166	MN200834.1	Bos taurus	T1	Brahman	USA	America
167	MN200821.1	Bos taurus	T1	Brahman	USA	America
168	JN817305.1	Bos indicus	T1	Boran	Ethiopia	Africa
169	KT184469.1	Bos taurus	T1	Domiaty	Egypt	Africa
170	DQ124399.1	Bos taurus	T1	Beef cattle	Korea	East Asia
171	KT184470.1	Bos taurus	T1	Domiaty	Egypt	Africa
172	JN817302.1	Bos indicus	T1	Arsi	Ethiopia	Africa
173	DQ124404.1	Bos taurus	T3	Holstein-Friesian	Korea	East Asia
174	DQ124398.1	Bos taurus	T3	Beef cattle	Korea	East Asia
175	DQ124394.1	Bos taurus	T3	Beef cattle	Korea	East Asia
176	DQ124388.1	Bos taurus	T3	Beef cattle	Korea	East Asia
177	DQ124381.1	Bos taurus	T3	Korean cattle	Korea	East Asia
178	DQ124380.1	Bos taurus	T3	Korean cattle	Korea	East Asia
179	DQ124382.1	Bos taurus	T3	Korean cattle	Korea	East Asia
180	DQ124410.1	Bos taurus	T3	Holstein-Friesian	Korea	East Asia
181	JN817325.1	Bos taurus	T1	Menofi	Egypt	Africa
182	JN817326.1	Bos taurus	T1	Menofi	Egypt	Africa
183	DQ124415.1	Bos taurus	T3	Holstein-Friesian	Korea	East Asia
184	DQ124407.1	Bos taurus	T3	Holstein-Friesian	Korea	East Asia
185	KJ709686.1	Bos taurus	T3	Red Mountain Cattle	Central Europe (Germany,Poland, Slovakia and Czech Republic).	Europe
186	AY676866.1	Bos taurus	T3	Angus	Scotland	Europe
187	DQ124413.1	Bos taurus	T3	Korean cattle	Korea	East Asia
188	DQ124390.1	Bos taurus	T3	Beef cattle	Korea	East Asia
189	DQ124405.1	Bos taurus	T3	Holstein-Friesian	Korea	East Asia
190	DQ124385.1	Bos taurus	T3	Korean cattle	Korea	East Asia
191	DQ124374.1	Bos taurus	T3	Korean cattle	Korea	East Asia
192	KJ709683.1	Bos taurus	T3	Red Mountain Cattle	Central Europe (Germany,Poland, Slovakia and Czech Republic).	Europe
193	EU177865.1	Bos taurus	T5	Iraqi	Iraq	West Asia
194	EU177864.1	Bos taurus	T5	Iraqi	Iraq	West Asia
195	EU177863.1	Bos taurus	T5	Piedmontes	Italy	Europe
196	EU177862.1	Bos taurus	T5	Valdostana	Italy	Europe
197	DQ124395.1	Bos taurus	T3	Beef cattle	Korea	East Asia
198	DQ124387.1	Bos taurus	T3	Beef cattle	Korea	East Asia
199	JN817343.1	Bos taurus	T1	Italian Podolian	Italy	Europe
200	AY676861.1	Bos taurus	T3	Charolais	France	Europe
201	EU177848.1	Bos taurus	T1	Iraqi	Iraq	West Asia
202	AY676873.1	Bos taurus	T3	Angus	Scotland	Europe
203	KT184451.1	Bos taurus	T3	Menofi	Egypt	Africa
204	MF663793.1	Bos taurus	T3	Zhangmu Cattle	China	East Asia
205	EU177824.1	Bos taurus	T3	Maremmana	Italy	Europe
206	AY676857.1	Bos taurus	T3	Angus	Scotland	Europe
207	MF663792.1	Bos taurus	T3	Shigatse Humped Cattle	China	East Asia
208	KT184452.1	Bos taurus	T3	Domiaty	Egypt	Africa
209	DQ124372.1	Bos taurus	T4	Korean cattle	Korea	East Asia
210	DQ124376.1	Bos taurus	T3	Korean cattle	Korea	East Asia
211	MN200856.1	Bos taurus	T1	Yunling	China	South China
212	MN200806.1	Bos taurus	T1	Yunling	China	South China
213	MN200889.1	Bos taurus	T1	Brahman	USA	America
214	MN200790.1	Bos taurus	T1	Yunling	China	South China
215	MF281256.1	Bos taurus	T2	Anxi Cattle	China	North China
216	EU177852.1	Bos taurus	T2	Greek	Greece	Europe
217	EU177850.1	Bos taurus	T2	Cabannina	Italy	Europe
218	DQ124396.1	Bos taurus	T2	Beef cattle	Korea	East Asia
219	DQ124393.1	Bos taurus	T2	Beef cattle	Korea	East Asia
220	DQ124383.1	Bos taurus	T2	Korean cattle	Korea	East Asia
221	AY676856.1	Bos taurus	T2	Limousin	France	Europe
222	EU177855.1	Bos taurus	T2	Chianina	Italy	Europe
223	KT184460.1	Bos taurus	T2	Domiaty	Egypt	Africa
224	KT184459.1	Bos taurus	T2	Menofi	Egypt	Africa
225	KT184458.1	Bos taurus	T2	Menofi	Egypt	Africa
226	EU177849.1	Bos taurus	T2	Greek	Greece	Europe
227	EU177859.1	Bos taurus	T2	Iranian	Iran	West Asia
228	EU177851.1	Bos taurus	T2	Cabannina	Italy	Europe
229	MN200839.1	Bos taurus	T2	Yunling	China	South China
230	MN200794.1	Bos taurus	T2	Yunling	China	South China
231	EU177861.1	Bos taurus	T2	Rendena	Italy	Europe
232	EU177853.1	Bos taurus	T2	Chianina	Italy	Europe
233	KT184461.1	Bos taurus	T2	Menofi	Egypt	Africa
234	EU177856.1	Bos taurus	T2	Iraqi	Iraq	West Asia
235	EU177857.1	Bos taurus	T2	Iranian	Iran	West Asia
236	EU177854.1	Bos taurus	T2	Chianina	Italy	Europe
237	KT184457.1	Bos taurus	T2	Domiaty	Egypt	Africa
238	GU947020.1	Bos taurus	T1	Angus	Texas,USA	America
239	JN817347.1	Bos taurus	T1	Romagnola	Italy	Europe
240	JN817344.1	Bos taurus	T1	Italian Podolian	Italy	Europe
241	EU177845.1	Bos taurus	T1	Chianina	Italy	Europe
242	JN817335.1	Bos taurus	T1	Marchigiana	Italy	Europe
243	JN817332.1	Bos taurus	T1	Maremmana	Italy	Europe
244	JN817315.1	Bos taurus	T1	Chianina	Italy	Europe
245	EU177844.1	Bos taurus	T1	Maremmana	Italy	Europe
246	EU177843.1	Bos taurus	T1	Podolica	Italy	Europe
247	JN817313.1	Bos taurus	T1	Chianina	Italy	Europe
248	KT184463.1	Bos taurus	T1	Domiaty	Egypt	Africa
249	JN817314.1	Bos taurus	T1	Chianina	Italy	Europe
250	JN817342.1	Bos taurus	T1	Agerolese	Italy	Europe
251	JN817337.1	Bos taurus	T1	Marchigiana	Italy	Europe
252	JN817333.1	Bos taurus	T1	Maremmana	Italy	Europe
253	JN817316.1	Bos taurus	T1	Chianina	Italy	Europe
254	JN817312.1	Bos taurus	T1	Italian Brown	Italy	Europe
255	JN817339.1	Bos taurus	T1	Marchigiana	Italy	Europe
256	JN817318.1	Bos taurus	T1	Cinisara	Italy	Europe
257	JN817303.1	Bos indicus	T1	Arsi	Ethiopia	Africa
258	KT184466.1	Bos taurus	T1	Menofi	Egypt	Africa
259	KT184465.1	Bos taurus	T1	Menofi	Egypt	Africa
260	KT184462.1	Bos taurus	T1	Domiaty	Egypt	Africa
261	JN817331.1	Bos taurus	T1	Limousine	France	Europe
262	JN817341.1	Bos taurus	T1	Agerolese	Italy	Europe
263	JN817317.1	Bos taurus	T1	Cinisara	Italy	Europe
264	JN817340.1	Bos taurus	T1	Agerolese	Italy	Europe
265	JN817336.1	Bos taurus	T1	Marchigiana	Italy	Europe
266	JN817338.1	Bos taurus	T1	Marchigiana	Italy	Europe
267	EU177846.1	Bos taurus	T1	Chianina	Italy	Europe
268	JN817308.1	Bos taurus	T1	Chihuahua Creole	Mexico	America
269	LC597384.1	Bos taurus	T3	Georgian Mountain Cattle	Georgia	West Asia
270	KY766256.1	Bos taurus	T3	Holstein	China	North China
271	KJ709682.1	Bos taurus	T3	Red Mountain Cattle	Central Europe (Germany,Poland, Slovakia and Czech Republic).	Europe
272	EU177827.1	Bos taurus	T3	Friesian	Italy	Europe
273	EU177817.1	Bos taurus	T3	Valdostana	Italy	Europe
274	GQ129207.1	Bos taurus	T3	Hungarian Grey	Hungary	Europe
275	EU177815.1	Bos taurus	T3	Piedmontese	Italy	Europe
276	EU177816.1	Bos taurus	T3	Chianina	Italy	Europe
277	KJ709685.1	Bos taurus	T3	Red Mountain Cattle	Central Europe (Germany,Poland, Slovakia and Czech Republic).	Europe
278	EU177829.1	Bos taurus	T3	Maremmana	Italy	Europe
279	LC597386.1	Bos taurus	T1	Georgian Mountain Cattle	Georgia	West Asia
280	KT184468.1	Bos taurus	T1	Menofi	Egypt	Africa
281	KT184467.1	Bos taurus	T1	Menofi	Egypt	Africa
282	KT184455.1	Bos taurus	T3	Menofi	Egypt	Africa
283	EU177847.1	Bos taurus	T1	Friesian	Italy	Europe
284	AY676858.1	Bos taurus	T3	Charolais	France	Europe
285	MG820631.1	Bos taurus	T3	DJHN20180118	China	North China
286	MG736676.1	Bos taurus	T3	Yellow Cattle	China	North China
287	AY676865.1	Bos taurus	T3	Angus	Scotland	Europe
288	AY676864.1	Bos taurus	T3	Angus	Scotland	Europe
289	EU177838.1	Bos taurus	T3	Iranian	Iran	West Asia
290	KF926377.1	Bos taurus	T3	Hanwoo	Korea	East Asia
291	AY676860.1	Bos taurus	T3	Galbvieh	Germany	Europe
292	MN200918.1	Bos taurus	T3	Yunling	China	South China
293	MN200872.1	Bos taurus	T3	Yunling	China	South China
294	MN200863.1	Bos taurus	T3	Yunling	China	South China
295	MN200799.1	Bos taurus	T3	Yunling	China	South China
296	MG837552.1	Bos taurus	T3	Indigenous cattle	China	South China
297	JN817323.1	Bos taurus	T1	Domiaty	Egypt	Africa
298	KT184456.1	Bos taurus	T2	Domiaty	Egypt	Africa
299	AB074968.1	Bos taurus	T3	Japanese Black	Japan	East Asia
300	AB074967.1	Bos taurus	T3	Japanese Black	Japan	East Asia
301	AB074964.1	Bos taurus	T3	Japanese Black	Japan	East Asia
302	AB074962.1	Bos taurus	T3	Japanese Black	Japan	East Asia
303	AB074963.1	Bos taurus	T3	Japanese Black	Japan	East Asia
304	AB074965.1	Bos taurus	T3	Japanese Black	Japan	East Asia
305	AB074966.1	Bos taurus	T3	Japanese Black	Japan	East Asia
306	HQ025805.1	Bos taurus	T2	Hanwoo	South Korea	East Asia
307	AY526085.1	Bos taurus	T3	Korean native	South Korea	East Asia
308	NC_006853.1	Bos taurus	T4	Korean native	South Korea	East Asia
309	LC576822.1	Bos taurus	T3	Georgian Mountain	Georgia	West Asia
310	EU177826.1	Bos taurus	T3	Friesian	Italy	Europe
311	EU177823.1	Bos taurus	T3	Cinisara	Italy	Europe
312	EU177822.1	Bos taurus	T3	Chianina	Italy	Europe
313	GU947021.1	Bos taurus	T3	Longhorn	USA	America
314	GU947018.1	Bos taurus	T3	hybrid bison/cattle	USA	America
315	GU947015.1	Bos taurus	T3	hybrid bison/cattle	USA	America
316	GU947012.1	Bos taurus	T3	hybrid bison/cattle	USA	America
317	GU947014.1	Bos taurus	T3	hybrid bison/cattle	USA	America
318	GU947008.1	Bos taurus	T3	hybrid bison/cattle	USA	America
319	GU947010.1	Bos taurus	T3	hybrid bison/cattle	USA	America
320	GU947009.1	Bos taurus	T3	hybrid bison/cattle	USA	America
321	GU947017.1	Bos taurus	T3	hybrid bison/cattle	USA	America
322	GU947016.1	Bos taurus	T3	hybrid bison/cattle	USA	America
323	GU947013.1	Bos taurus	T3	hybrid bison/cattle	USA	America
324	GU947011.1	Bos taurus	T3	hybrid bison/cattle	USA	America
325	GU947007.1	Bos taurus	T3	hybrid bison/cattle	USA	America
326	KC153975.1	Bos taurus	T3	White Park Cattle	British Isles	Europe
327	KC153973.1	Bos taurus	T3	White Park Cattle	British Isles	Europe
328	LC597385.1	Bos taurus	T5	Georgian Mountain Cattle	Georgia	West Asia
329	MN510465.1	Bos taurus	T1	native_cattle	Uruguayan	America
330	KF163089.1	Bos taurus	T1	Nguni cattle	South African	Africa
331	KF163088.1	Bos taurus	T1	Nguni cattle	South African	Africa
332	KF163074.1	Bos taurus	T1	Nguni cattle	South African	Africa
333	KF163073.1	Bos taurus	T1	Nguni cattle	South African	Africa
334	KF163092.1	Bos taurus	T1	Nguni cattle	South African	Africa
335	KF163087.1	Bos taurus	T1	Nguni cattle	South African	Africa
336	KF163076.1	Bos taurus	T1	Nguni cattle	South African	Africa
337	KF163061.1	Bos taurus	T1	Nguni cattle	South African	Africa
338	KF163084.1	Bos taurus	T1	Nguni cattle	South African	Africa
339	KF163063.1	Bos taurus	T1	Nguni cattle	South African	Africa
340	KF163075.1	Bos taurus	T1	Nguni cattle	South African	Africa
341	KF163081.1	Bos taurus	T1	Nguni cattle	South African	Africa
342	KF163072.1	Bos taurus	T1	Nguni cattle	South African	Africa
343	KF163093.1	Bos taurus	T1	Nguni cattle	South African	Africa
344	KF163082.1	Bos taurus	T1	Nguni cattle	South African	Africa
345	KF163091.1	Bos taurus	T1	Nguni cattle	South African	Africa
346	KF163070.1	Bos taurus	T1	Nguni cattle	South African	Africa
347	KF163080.1	Bos taurus	T1	Nguni cattle	South African	Africa
348	KF163062.1	Bos taurus	T1	Nguni cattle	South African	Africa
349	KF163067.1	Bos taurus	T1	Nguni cattle	South African	Africa
350	KF163090.1	Bos taurus	T1	Nguni cattle	South African	Africa
351	KF163071.1	Bos taurus	T1	Nguni cattle	South African	Africa
352	KF163069.1	Bos taurus	T1	Nguni cattle	South African	Africa
353	KF163078.1	Bos taurus	T1	Nguni cattle	South African	Africa
354	KF163086.1	Bos taurus	T1	Nguni cattle	South African	Africa
355	KF163079.1	Bos taurus	T1	Nguni cattle	South African	Africa
356	KF163083.1	Bos taurus	T1	Nguni cattle	South African	Africa
357	KF163066.1	Bos taurus	T1	Nguni cattle	South African	Africa
358	KF163065.1	Bos taurus	T1	Nguni cattle	South African	Africa
359	KF163064.1	Bos taurus	T1	Nguni cattle	South African	Africa
360	KF163085.1	Bos taurus	T1	Nguni cattle	South African	Africa
361	KF163077.1	Bos taurus	T1	Nguni cattle	South African	Africa
362	EU177818.1	Bos taurus	T3	Chianina	Italy	Europe
363	EU177858.1	Bos taurus	T2	Iranian	Iran	West Asia
364	LC580279.1	Bos taurus	Q	Georgian Mountain Cattle	Georgia	West Asia
365	KT184472.1	Bos taurus	Q	Domiaty	Egypt	Africa
366	FJ971083.1	Bos taurus	Q	Romagnola	Italy	Europe
367	HQ184035.1	Bos taurus	Q	Romagnola	Italy	Europe
368	HQ184034.1	Bos taurus	Q	Romagnola	Italy	Europe
369	FJ971082.1	Bos taurus	Q	Italian Red Pied	Italy	Europe
370	FJ971081.1	Bos taurus	Q	Chianina	Italy	Europe
371	FJ971080.1	Bos taurus	Q	Romagnola	Italy	Europe
372	HQ184033.1	Bos taurus	Q	Romagnola	Italy	Europe
373	HQ184032.1	Bos taurus	Q	Chianina	Italy	Europe
374	HQ184031.1	Bos taurus	Q	Chianina	Italy	Europe
375	HQ184030.1	Bos taurus	Q	Chianina	Italy	Europe
376	KP637147.1	Bos taurus	Q	Pirenaica	Basque	Europe
377	HQ184039.1	Bos taurus	Q	Chianina	Italy	Europe
378	EU177867.1	Bos taurus	Q	Cabannina	Italy	Europe
379	EU177866.1	Bos taurus	Q	Cabannina	Italy	Europe
380	HQ184038.1	Bos taurus	Q	Cabannina	Italy	Europe
381	HQ184037.1	Bos taurus	Q	Grey Alpine	Italy	Europe
382	HQ184036.1	Bos taurus	Q	Grey Alpine	Italy	Europe
383	KT184471.1	Bos taurus	Q	Domiaty	Egypt	Africa
384	LC537317.1	Bos taurus	P	Japanese Shorthorn	Japan	East Asia
385	LC537311.1	Bos taurus	P	Japanese Shorthorn	Japan	East Asia
386	LC537309.1	Bos taurus	P	Japanese Shorthorn	Japan	East Asia
387	LC537308.1	Bos taurus	P	Japanese Shorthorn	Japan	East Asia
388	LC537310.1	Bos taurus	P	Japanese Shorthorn	Japan	East Asia
389	LC537312.1	Bos taurus	P	Japanese Shorthorn	Japan	East Asia
390	LC537315.1	Bos taurus	P	Japanese Shorthorn	Japan	East Asia
391	LC537313.1	Bos taurus	P	Japanese Shorthorn	Japan	East Asia
392	LC537316.1	Bos taurus	P	Japanese Shorthorn	Japan	East Asia
393	LC537314.1	Bos taurus	P	Japanese Shorthorn	Japan	East Asia
394	FJ971087.1	Bos taurus	R	Romagnola	Italy	Europe
395	HQ184045.1	Bos taurus	R	Marchigiana	Italy	Europe
396	FJ971086.1	Bos taurus	R	Cinisara	Italy	Europe
397	HQ184044.1	Bos taurus	R	Romagnola	Italy	Europe
398	HQ184043.1	Bos taurus	R	Romagnola	Italy	Europe
399	HQ184042.1	Bos taurus	R	Romagnola	Italy	Europe
400	HQ184041.1	Bos taurus	R	Romagnola	Italy	Europe
401	HQ184040.1	Bos taurus	R	Romagnola	Italy	Europe
402	FJ971084.1	Bos taurus	R	Agerolese	Italy	Europe
403	FJ971088.1	Bos taurus	I	unknown	Mongolia	East Asia
404	MN200894.1	Bos taurus	I	Yunling	China	South China
405	MN200891.1	Bos taurus	I	Yunling	China	South China
406	MN200855.1	Bos taurus	I	Yunling	China	South China
407	MN200878.1	Bos taurus	I	Yunling	China	South China
408	EU177868.1	Bos taurus	I	Iraqi	Iraq	West Asia
409	MN200812.1	Bos taurus	I	Brahman	USA	America
410	MN200904.1	Bos taurus	I	Yunling	China	South China
411	MN714178.1	Bos taurus	I	Longlin	China	South China
412	MN714169.1	Bos taurus	I	Longlin	China	South China
413	MN200791.1	Bos taurus	I	Brahman	USA	America
414	MN200935.1	Bos taurus	I	Yunling	China	South China
415	MN200926.1	Bos taurus	I	Yunling	China	South China
416	MN200849.1	Bos taurus	I	Yunling	China	South China
417	MN200780.1	Bos taurus	I	Yunling	China	South China
418	MN714187.1	Bos taurus	I	Nandan	China	South China
419	MN200854.1	Bos taurus	I	Yunling	China	South China
420	MN200913.1	Bos taurus	I	Yunling	China	South China
421	MN200909.1	Bos taurus	I	Yunling	China	South China
422	MN714216.1	Bos taurus	I	Weizhou	China	South China
423	MN714174.1	Bos taurus	I	Longlin	China	South China
424	MN714173.1	Bos taurus	I	Longlin	China	South China
425	MN714204.1	Bos taurus	I	Weizhou	China	South China
426	MN714203.1	Bos taurus	I	Weizhou	China	South China
427	MN200933.1	Bos taurus	I	Yunling	China	South China
428	MN200920.1	Bos taurus	I	Yunling	China	South China
429	MN200908.1	Bos taurus	I	Yunling	China	South China
430	MN200902.1	Bos taurus	I	Yunling	China	South China
431	MN200871.1	Bos taurus	I	Yunling	China	South China
432	MN200861.1	Bos taurus	I	Yunling	China	South China
433	MN200853.1	Bos taurus	I	Yunling	China	South China
434	MN200844.1	Bos taurus	I	Yunling	China	South China
435	MN200807.1	Bos taurus	I	Yunling	China	South China
436	MN200805.1	Bos taurus	I	Yunling	China	South China
437	MN200801.1	Bos taurus	I	Yunling	China	South China
438	MN714217.1	Bos taurus	I	Weizhou	China	South China
439	MN714207.1	Bos taurus	I	Weizhou	China	South China
440	MN714201.1	Bos taurus	I	Nandan	China	South China
441	MN714200.1	Bos taurus	I	Nandan	China	South China
442	MN714198.1	Bos taurus	I	Nandan	China	South China
443	MN714188.1	Bos taurus	I	Nandan	China	South China
444	MN714186.1	Bos taurus	I	Nandan	China	South China
445	MN714176.1	Bos taurus	I	Longlin	China	South China
446	MN714175.1	Bos taurus	I	Longlin	China	South China
447	MN714172.1	Bos taurus	I	Longlin	China	South China
448	MN200931.1	Bos taurus	I	Yunling	China	South China
449	MN200911.1	Bos taurus	I	Yunling	China	South China
450	MN714208.1	Bos taurus	I	Weizhou	China	South China
451	MN714197.1	Bos taurus	I	Nandan	China	South China
452	MN714181.1	Bos taurus	I	Longlin	China	South China
453	MN714171.1	Bos taurus	I	Longlin	China	South China
454	MN714170.1	Bos taurus	I	Longlin	China	South China
455	MN200907.1	Bos taurus	I	Yunling	China	South China
456	MN200877.1	Bos taurus	I	Yunling	China	South China
457	MN200865.1	Bos taurus	I	Yunling	China	South China
458	MN200862.1	Bos taurus	I	Yunling	China	South China
459	MN200900.1	Bos taurus	I	Yunling	China	South China
460	MN200798.1	Bos taurus	I	Yunling	China	South China
461	MN714215.1	Bos taurus	I	Weizhou	China	South China
462	MN714212.1	Bos taurus	I	Weizhou	China	South China
463	MN714205.1	Bos taurus	I	Weizhou	China	South China
464	MN714211.1	Bos taurus	I	Weizhou	China	South China
465	MN714196.1	Bos taurus	I	Nandan	China	South China
466	MN714214.1	Bos taurus	I	Weizhou	China	South China
467	MN714206.1	Bos taurus	I	Weizhou	China	South China
468	MN714179.1	Bos taurus	I	Longlin	China	South China
469	MN200925.1	Bos taurus	I	Yunling	China	South China
470	MN200893.1	Bos taurus	I	Yunling	China	South China
471	MN200803.1	Bos taurus	I	Yunling	China	South China
472	MN714185.1	Bos taurus	I	Nandan	China	South China
473	MN200887.1	Bos taurus	I	Yunling	China	South China
474	MN714218.1	Bos taurus	I	Weizhou	China	South China
475	MN714210.1	Bos taurus	I	Weizhou	China	South China
476	MN714209.1	Bos taurus	I	Weizhou	China	South China
477	MN714202.1	Bos taurus	I	Weizhou	China	South China
478	MN714192.1	Bos taurus	I	Nandan	China	South China
479	MN714189.1	Bos taurus	I	Nandan	China	South China
480	MN714167.1	Bos taurus	I	Longlin	China	South China
481	MN714163.1	Bos taurus	I	Longlin	China	South China
482	MN714166.1	Bos taurus	I	Longlin	China	South China
483	MN714191.1	Bos taurus	I	Nandan	China	South China
484	MN714164.1	Bos taurus	I	Longlin	China	South China
485	MN714168.1	Bos taurus	I	Longlin	China	South China
486	AY126697.1	Bos indicus	I	Nelore	India	South Asia
487	MN714165.1	Bos taurus	I	Longlin	China	South China
488	MN200906.1	Bos taurus	I	Yunling	China	South China
489	MN200905.1	Bos taurus	I	Yunling	China	South China
490	MN200892.1	Bos taurus	I	Yunling	China	South China
491	MN200881.1	Bos taurus	I	Yunling	China	South China
492	MN200811.1	Bos taurus	I	Yunling	China	South China
493	MN200779.1	Bos taurus	I	Yunling	China	South China
494	KU891850.1	Bos taurus	I	LUXI	China	North China
495	MN200840.1	Bos taurus	I	Yunling	China	South China
496	MN200838.1	Bos taurus	I	Brahman	USA	America
497	MN200879.1	Bos taurus	I	Yunling	China	South China
498	MN200874.1	Bos taurus	I	Brahman	USA	America
499	MN200820.1	Bos taurus	I	Brahman	USA	America
500	MN200875.1	Bos taurus	I	Brahman	USA	America
501	MN200823.1	Bos taurus	I	Brahman	USA	America
502	MN200785.1	Bos taurus	I	Brahman	USA	America
503	MN200809.1	Bos taurus	I	Brahman	USA	America
504	MN200808.1	Bos taurus	I	Yunling	China	South China
505	MN714199.1	Bos taurus	I	Nandan	China	South China
506	MN200835.1	Bos taurus	I	Yunling	China	South China
507	EU177870.1	Bos taurus	I	Iranian	Iran	West Asia
508	MN200825.1	Bos taurus	I	Brahman	USA	America
509	EU177869.1	Bos taurus	I	Iraqi	Iraq	West Asia
510	KT033901.1	Bos taurus	I	Nandan	China	South China
511	KP143771.1	Bos taurus	I	hybrid Simmental/Qinghai local cattle breed (SQ)	China	North China
512	MK335920.1	Bos indicus	I	Trinket cattle	India	South Asia
513	AF492350.1	Bos indicus	I	Zwergzebu	India	South Asia

## Sheet: Table S4
Table S4. Variable positions in mtDNA sequences of archaeological Samples.
sequence	169	221	587	1017	1018	1029	1033	1122	1594	1776	1791	2232	2536	2749	2762	2803	2813	2821	5596	8197	8201	8204	9520	9682	9729	12908	13310	16055	16119	Haplotype
V00654	A	C	C	A	T	A	T	T	C	G	C	G	C	A	G	T	A	C	C	C	C	C	C	G	G	C	A	A	T	T3
GCZ4C	G	\	+C	-	-	-	-	-	d C	A	T	A	A	T	A	C	G	T	T	T	T	T	T	C	-	-	C	-	C	T3n
TS1C	G	+C	+C	T	C	T	C	A	d C	-	-	-	A	-	-	-	-	-	-	-	-	-	-	C	-	T	C	C	-	T3k
TS2C	G	-	+C	-	-	-	-	-	d C	-	-	A	A	-	-	-	-	-	-	-	-	-	-	C	A	-	C	-	C	T3n
“-” denotes the same as reference sequence V00654，“+” indicates the insertion and deletions are indicated by "d"

## Sheet: Table S5
Table S5. Summary of 13 gene in compete mitogenomes of 3 ancent sample from China
Gene	Total sites including unmapped region	variable sites	base frequencies(%)				dN/dS
			T(U)	C	A	G
ND1	957/318	0/0	27.8092	27.7284	31.6087	12.8537	0
ND2	1044/347	0/0	27.9348	26.4833	36.6692	8.91266	0
COX1	1545/514	0/0	29.7566	25.2657	28.4882	16.4895	0
COX2	684/227	0/0	27.3895	23.9516	34.0763	14.5825	0
ATP8	201/66	2/0	28.1054	23.8394	40.0251	8.03011	0
ATP6	681/226	0/0	27.9537	27.529	33.2819	11.2355	0
COX3	804/268	3/3	29.65	28.9047	26.6364	14.8088	∞
ND3	357/118	0/0	27.6211	29.718	29.8626	12.7983	0
ND4L	297/98	0/0	31.5652	24.8696	32	11.5652	0
ND4	1425/474	0/0	28.211	27.7936	32.6314	11.3641	0
ND5	1821/606	2/2	27.4741	29.1503	32.7358	10.6398	∞
ND6	528/167	0/0	22.0077	28.7162	40.6371	8.639	0
CYTB	1140/379	0/0	25.1531	30.0068	31.3677	13.4724	0
Overall	16338/3808	28/5	27.7409	27.2274	33.0785	11.9532	0

## Sheet: Table S6
Table S6. The net genetic distance (Da) between populations of T haplogroup cattle in dataset B
Region	Ancient	East Asia	Africa	America	Europe	West Asia	North china	South China	China
Ancient
East Asia	0.00013
Africa	0.00039	0.00024
America	0.00019	6e-05	9e-05
Europe	0.00017	4e-05	0.00013	2e-05
West Asia	0.00018	5e-05	0.00017	5e-05	2e-05
North china	0.00015	1e-05	0.00024	6e-05	4e-05	4e-05
South China	0.00012	3e-05	0.00015	3e-05	3e-05	4e-05	4e-05
China	0.00012	2e-05	0.00016	3e-05	2e-05	3e-05	2e-05	-1e-05
